# Supplementary material for: The Impact of Hospital Competition on the Quality of Care in Europe: A Systematic Review
Source: Healthcare (Basel). 2024 Nov 6;12(22):2218. doi: 10.3390/healthcare12222218 (PMC11593865; doi:10.3390/healthcare12222218)
Supplement: Supplementary file 1 [file healthcare-12-02218-s001.zip]

Archive with 1 entries (1 files):
- healthcare-3147674-supplementary.pdf
